# Supplementary material for: Four new species of Gasteruption Latreille from NW China, with an illustrated key to the species from Palaearctic China (Hymenoptera, Gasteruptiidae)
Source: Zookeys. 2016 Aug 23;(612):51–112. doi: 10.3897/zookeys.612.9751 (PMC5027665; doi:10.3897/zookeys.612.9751)
Supplement: XML Treatment for Gasteruption bicoloratum [file zookeys.612.9751-treatment3.xml]

<!DOCTYPE tp:taxon-treatment
  PUBLIC "-//TaxonX//DTD Taxonomic Treatment Publishing DTD v0 20100105//EN" "tax-treatment-NSO.dtd">
<tp:taxon-treatment xmlns:tp="http://www.plazi.org/taxpub"><tp:treatment-meta><kwd-group><label>Taxon classification</label><kwd><named-content content-type="kingdom">Animalia</named-content></kwd><kwd><named-content content-type="order">Hymenoptera</named-content></kwd><kwd><named-content content-type="family">Gasteruptiidae</named-content></kwd></kwd-group><mixed-citation publication-type="journal"><person-group><name><surname>Tan</surname><given-names>Jiang-Li</given-names></name><name><surname>van Achterberg</surname><given-names>Cornelis</given-names></name><name><surname>Tan</surname><given-names>Qing-Qing</given-names></name><name><surname>Chen</surname><given-names>Xue-Xin</given-names></name></person-group><article-title>Four new species of <italic><tp:taxon-name><tp:taxon-name-part taxon-name-part-type="genus">Gasteruption</tp:taxon-name-part></tp:taxon-name></italic> Latreille from NW China, with an illustrated key to the species from Palaearctic China (<tp:taxon-name><tp:taxon-name-part taxon-name-part-type="order">Hymenoptera</tp:taxon-name-part></tp:taxon-name>, <tp:taxon-name><tp:taxon-name-part taxon-name-part-type="family">Gasteruptiidae</tp:taxon-name-part></tp:taxon-name>)</article-title><source>Zookeys</source><day>23</day><month>8</month><year>2016</year><volume>2016</volume><issue>612</issue><fpage>51</fpage><lpage>112</lpage><pub-id pub-id-type="doi">10.3897/zookeys.612.9751</pub-id></mixed-citation></tp:treatment-meta><tp:nomenclature><tp:taxon-name>
            <tp:taxon-name-part taxon-name-part-type="genus">Gasteruption</tp:taxon-name-part>
            <tp:taxon-name-part taxon-name-part-type="species">bicoloratum</tp:taxon-name-part>
            <object-id xmlns:xlink="http://www.w3.org/1999/xlink" content-type="zoobank" xlink:type="simple">http://zoobank.org/1DBA37E4-2D61-4E7E-B5B3-19D3B311D73C</object-id>
          </tp:taxon-name><tp:taxon-authority>Tan &amp; van Achterberg</tp:taxon-authority><tp:taxon-status xmlns:xlink="http://www.w3.org/1999/xlink" xlink:type="simple">sp. n.</tp:taxon-status><xref ref-type="fig" rid="F114">Figs 7</xref><xref ref-type="fig" rid="F115">, 8–16</xref><xref ref-type="fig" rid="F116">, 17–22</xref><!--PageBreak--></tp:nomenclature><tp:treatment-sec sec-type="type material" id="SECID0EAHBI"><title>Type material.</title><p>Holotype, ♀ (<abbrev xmlns:xlink="http://www.w3.org/1999/xlink" content-type="institution" xlink:title="College of Life Sciences, Northwest University, Xi’an" id="ABBRID0EGHBI" xlink:type="simple">NWUX</abbrev>), “China: Shaanxi, Foping, Yueba, Qinling Mts, <named-content xmlns:xlink="http://www.w3.org/1999/xlink" content-type="dwc:verbatimCoordinates" xlink:type="simple"><named-content content-type="geo-json" specific-use="{&#34;type&#34;:&#34;Point&#34;,&#34;coordinates&#34;:[107.816667,33.533333]}" id="NCID0EOHBI" xlink:type="simple">N33°32' E107°49'</named-content></named-content>, 27.vi1.vii.2015, 1095 m, Qingqing Tan”. Paratypes: 4♀3♂ (<abbrev xmlns:xlink="http://www.w3.org/1999/xlink" content-type="institution" xlink:title="College of Life Sciences, Northwest University, Xi’an" id="ABBRID0ETHBI" xlink:type="simple">NWUX</abbrev>, <named-content xmlns:xlink="http://www.w3.org/1999/xlink" content-type="dwc:institutional_code" xlink:type="simple">RMNH</named-content>), same data as holotype.</p></tp:treatment-sec><tp:treatment-sec sec-type="diagnosis" id="SECID0EAIBI"><title>Comparative diagnosis.</title><p>Runs in <xref ref-type="bibr" rid="B29">Zhao et al. (2012)</xref> to <italic><tp:taxon-name><tp:taxon-name-part taxon-name-part-type="genus">Gasteruption</tp:taxon-name-part> <tp:taxon-name-part taxon-name-part-type="species">oriplanum</tp:taxon-name-part></tp:taxon-name></italic> Kieffer, 1911 (but the malar space is shorter in the new species and oblique in anterior view, not subparallel-sided below eyes in anterior view as in <italic><tp:taxon-name><tp:taxon-name-part taxon-name-part-type="genus">Gasteruption</tp:taxon-name-part> <tp:taxon-name-part taxon-name-part-type="species">oriplanum</tp:taxon-name-part></tp:taxon-name></italic> and the mandibles are paler) or to <italic><tp:taxon-name><tp:taxon-name-part taxon-name-part-type="genus">Gasteruption</tp:taxon-name-part> <tp:taxon-name-part taxon-name-part-type="species">assectator</tp:taxon-name-part></tp:taxon-name></italic> (Linnaeus, 1758). The pale fifth sternite of the female, the strongly narrowed head in dorsal view, the shorter ovipositor sheath (about 0.6 times hind tibia vs 0.9–1.3 times in <italic><tp:taxon-name><tp:taxon-name-part taxon-name-part-type="genus">Gasteruption</tp:taxon-name-part> <tp:taxon-name-part taxon-name-part-type="species">assectator</tp:taxon-name-part></tp:taxon-name></italic>) and the yellowish mandible separate it from <italic><tp:taxon-name><tp:taxon-name-part taxon-name-part-type="genus">Gasteruption</tp:taxon-name-part> <tp:taxon-name-part taxon-name-part-type="species">assectator</tp:taxon-name-part></tp:taxon-name></italic>. The new species is close to <italic><tp:taxon-name><tp:taxon-name-part taxon-name-part-type="genus">Gasteruption</tp:taxon-name-part> <tp:taxon-name-part taxon-name-part-type="species">flavimarginatum</tp:taxon-name-part></tp:taxon-name></italic> van Achterberg, 2014, but it has a slightly longer malar space (short in <italic><tp:taxon-name><tp:taxon-name-part taxon-name-part-type="genus">Gasteruption</tp:taxon-name-part> <tp:taxon-name-part taxon-name-part-type="species">flavimarginatum</tp:taxon-name-part></tp:taxon-name></italic>), the hind basitarsus slender and dorsally dark brown (rather robust and at least partly ivory dorsally) and the mesoscutum finely sculptured (coarser sculptured). The male differs by having the apex of the paramere dark brown, which is yellowish brown in <italic><tp:taxon-name><tp:taxon-name-part taxon-name-part-type="genus">Gasteruption</tp:taxon-name-part> <tp:taxon-name-part taxon-name-part-type="species">flavimarginatum</tp:taxon-name-part></tp:taxon-name></italic>.</p></tp:treatment-sec><tp:treatment-sec sec-type="description" id="SECID0E1KBI"><title>Description.</title><p>Holotype, female, length of body 9.9 mm, of fore wing 4.9 mm.</p><p>
            <italic>Head</italic>. Vertex and frons with satin sheen, finely coriaceous, moderately convex and without a depression medio-posteriorly; head directly contracted behind eyes in dorsal view and temples nearly straight (Fig. <xref ref-type="fig" rid="F115">14</xref>); temple 0.9 times as long as eye in dorsal view; fourth antennal segment 1.2 times as long as third segment and 0.7 times as long as second and third segments combined, fifth antennal segment as long as third segment, third antennal segment 1.6 times as long as second segment (Fig. <xref ref-type="fig" rid="F115">8</xref>); occipital carina narrow and non-lamelliform medio-dorsally (Fig. <xref ref-type="fig" rid="F115">8</xref>); OOL 1.3 times as long as diameter of posterior ocellus; face wide, 2.8 times as broad as high, 2.4 times as wide as eye in frontal view (Fig. <xref ref-type="fig" rid="F115">13</xref>); malar space somewhat protruding below lower level of eyes (Fig. <xref ref-type="fig" rid="F115">13</xref>), its minimum width 0.4 times as long as second antennal segment and 0.35 times basal width of mandible and area behind incision nearly square (Fig. <xref ref-type="fig" rid="F115">8</xref>); clypeus only medio-ventrally shallowly depressed (Fig. <xref ref-type="fig" rid="F115">13</xref>); eye with numerous short setae.</p><fig id="F114" position="float" orientation="portrait"><label>Figure 7.</label><caption><p>
          <italic><tp:taxon-name><tp:taxon-name-part taxon-name-part-type="genus">Gasteruption</tp:taxon-name-part> <tp:taxon-name-part taxon-name-part-type="species">bicoloratum</tp:taxon-name-part></tp:taxon-name></italic> Tan &amp; van Achterberg, sp. n., female, holotype, habitus lateral.</p></caption><graphic xmlns:xlink="http://www.w3.org/1999/xlink" xlink:href="zookeys-612-051-g114.jpg" position="float" orientation="portrait" xlink:type="simple" id="oo_100110.jpg"/></fig><fig id="F115" position="float" orientation="portrait"><label>Figures 8–16.</label><caption><p>
          <italic><tp:taxon-name><tp:taxon-name-part taxon-name-part-type="genus">Gasteruption</tp:taxon-name-part> <tp:taxon-name-part taxon-name-part-type="species">bicoloratum</tp:taxon-name-part></tp:taxon-name></italic> Tan &amp; van Achterberg, sp. n., female, holotype. <bold>8</bold> head lateral <bold>9</bold> mesosoma lateral <bold>10</bold> mesosoma dorsal <bold>11</bold> fore wing <bold>12</bold> apex of metasoma lateral <bold>13</bold> head anterior <bold>14</bold> head dorsal <bold>15</bold> hind leg <bold>16</bold> ovipositor and ovipositor sheath lateral.</p></caption><graphic xmlns:xlink="http://www.w3.org/1999/xlink" xlink:href="zookeys-612-051-g115.jpg" position="float" orientation="portrait" xlink:type="simple" id="oo_100111.jpg"/></fig><p>
            <italic>Mesosoma</italic>. Length of mesosoma 1.6 times its height; propleuron robust and 0.8 times as long as mesoscutum in front of tegulae; pronotal side entirely coriaceous except for crenulated grooves and sparsely setose, without acute tooth antero-ventrally (Figs <xref ref-type="fig" rid="F115">8–10</xref>); antesternal carina narrow and hardly lamelliform; mesosternal sulcus wide and deep; mesoscutum and scutellum rather matt and superficially rugulose-coriaceous (Fig. <xref ref-type="fig" rid="F115">10</xref>); propodeum reticulate-rugose and without median carina.</p><p>
            <italic>Wings</italic>. First discal cell parallel-sided and with outer posterior corner rounded, and with vein 3-CU1 near its apical third (Fig. <xref ref-type="fig" rid="F115">11</xref>).</p><p>
            <italic>Legs</italic>. Hind coxa finely granulate-coriaceous; length of hind femur, tibia and basitarsus 3.9, 3.6 and 4.6 times their width, respectively; hind tibia strongly inflated (Fig. <xref ref-type="fig" rid="F115">15</xref>); middle tarsus 1.1 times as long as middle tibia; middle femur subparallel-sided and slimmer than fore femur.</p><!--PageBreak--><p>
            <italic>Metasoma</italic>. Ovipositor sheath 1.2 mm, 0.1 times as long as body, 0.2 times as long as metasoma and 0.6 times as long as hind tibia; ovipositor sheath with dense cover of fine brownish and adpressed setae, its apical half slender; hypopygium shallowly emarginate medio-posteriorly.</p><p>
            <italic>Colour</italic>. Black; apical half of antenna largely brown ventrally; mandible pale brownish yellow (except narrow dark borders); clypeus latero-ventrally and humeral plate dark brown; tegulum, second-seventh metasomal tergites narrowly apically and widely laterally, sixth sternite widely apically and other sternites narrowly, trochantelli, hind femur apico-ventrally and hind tibial spurs yellowish brown; fore and middle tibiae basally and hind tibia baso-ventrally widely ivory; remainder of legs, veins and pterostigma dark brown; wing membrane subhyaline.</p><p>
            <italic>Male</italic>. Similar to female (including fine sculpture of mesoscutum: Fig. <xref ref-type="fig" rid="F116">18</xref>); third antennal segment 1.3–1.6 times as long as second segment; fourth antennal segment 1.3–1.5 times as long as third segment and 0.8 times as long as second and third segments combined, fifth antennal segment 1.3–1.4 times as long as third segment <!--PageBreak--><!--PageBreak--><!--PageBreak-->(Fig. <xref ref-type="fig" rid="F116">21</xref>); apical sternite entirely dark brown; paramere densely whitish setose and its apex dark brown (Fig. <xref ref-type="fig" rid="F116">22</xref>).</p><fig id="F116" position="float" orientation="portrait"><label>Figures 17–22.</label><caption><p>
          <italic><tp:taxon-name><tp:taxon-name-part taxon-name-part-type="genus">Gasteruption</tp:taxon-name-part> <tp:taxon-name-part taxon-name-part-type="species">bicoloratum</tp:taxon-name-part></tp:taxon-name></italic> Tan &amp; van Achterberg, sp. n., male, paratype. <bold>17</bold> habitus lateral <bold>18</bold> mesosoma dorsal <bold>19</bold> mesonotum dorsal <bold>19</bold> hind leg <bold>20</bold> head dorsal <bold>21</bold> basal antennal segments lateral <bold>22</bold> apex of metasoma lateral.</p></caption><graphic xmlns:xlink="http://www.w3.org/1999/xlink" xlink:href="zookeys-612-051-g116.jpg" position="float" orientation="portrait" xlink:type="simple" id="oo_100112.jpg"/></fig><p>
            <italic>Variation</italic>. Body length of ♀ 8.7–10.3 mm, of ♂ 8.2–9.9 mm; length of ovipositor sheath 0.6–0.7 times hind tibia; minimum width of malar space 0.3–0.4 times as long as second antennal segment; tibiae and tarsi more or less yellowish brown ventrally; apical antennal segment more or less obliquely depressed.</p></tp:treatment-sec><tp:treatment-sec sec-type="distribution" id="SECID0EBRBI"><title>Distribution.</title><p>China (Shaanxi). Montane: 1095 m.</p></tp:treatment-sec><tp:treatment-sec sec-type="biology" id="SECID0EGRBI"><title>Biology.</title><p>Unknown. Collected JuneAugust.</p></tp:treatment-sec><tp:treatment-sec sec-type="etymology" id="SECID0ELRBI"><title>Etymology.</title><p>Named after the bicoloured hind tibia in both sexes (“bi” is Latin for “two”).</p></tp:treatment-sec><ref-list><ref id="B29"><mixed-citation xmlns:xlink="http://www.w3.org/1999/xlink" xlink:type="simple">
          <person-group><name name-style="western"><surname>Zhao</surname><given-names>K-x</given-names></name><name name-style="western"><surname>Achterberg</surname><given-names>C van</given-names></name><name name-style="western"><surname>Xu</surname><given-names>Z-f</given-names></name></person-group> (<year>2012</year>) <article-title>A revision of the Chinese <tp:taxon-name><tp:taxon-name-part taxon-name-part-type="family">Gasteruptiidae</tp:taxon-name-part></tp:taxon-name> (<tp:taxon-name><tp:taxon-name-part taxon-name-part-type="order">Hymenoptera</tp:taxon-name-part></tp:taxon-name>, <tp:taxon-name><tp:taxon-name-part taxon-name-part-type="superfamily">Evanioidea</tp:taxon-name-part></tp:taxon-name>).</article-title> <source>ZooKeys</source> <volume>237</volume>: <fpage>1</fpage>–<lpage>123</lpage>. doi: <ext-link xlink:type="simple" ext-link-type="doi" xlink:href="10.3897/zookeys.237.3956">10.3897/zookeys.237.3956</ext-link></mixed-citation></ref></ref-list></tp:taxon-treatment>
