# Supplementary material for: Four new species of Gasteruption Latreille from NW China, with an illustrated key to the species from Palaearctic China (Hymenoptera, Gasteruptiidae)
Source: Zookeys. 2016 Aug 23;(612):51–112. doi: 10.3897/zookeys.612.9751 (PMC5027665; doi:10.3897/zookeys.612.9751)
Supplement: XML Treatment for Gasteruption boreale [file zookeys.612.9751-treatment4.xml]

<!DOCTYPE tp:taxon-treatment
  PUBLIC "-//TaxonX//DTD Taxonomic Treatment Publishing DTD v0 20100105//EN" "tax-treatment-NSO.dtd">
<tp:taxon-treatment xmlns:tp="http://www.plazi.org/taxpub"><tp:treatment-meta><kwd-group><label>Taxon classification</label><kwd><named-content content-type="kingdom">Animalia</named-content></kwd><kwd><named-content content-type="order">Hymenoptera</named-content></kwd><kwd><named-content content-type="family">Gasteruptiidae</named-content></kwd></kwd-group><mixed-citation publication-type="journal"><person-group><name><surname>Tan</surname><given-names>Jiang-Li</given-names></name><name><surname>van Achterberg</surname><given-names>Cornelis</given-names></name><name><surname>Tan</surname><given-names>Qing-Qing</given-names></name><name><surname>Chen</surname><given-names>Xue-Xin</given-names></name></person-group><article-title>Four new species of <italic><tp:taxon-name><tp:taxon-name-part taxon-name-part-type="genus">Gasteruption</tp:taxon-name-part></tp:taxon-name></italic> Latreille from NW China, with an illustrated key to the species from Palaearctic China (<tp:taxon-name><tp:taxon-name-part taxon-name-part-type="order">Hymenoptera</tp:taxon-name-part></tp:taxon-name>, <tp:taxon-name><tp:taxon-name-part taxon-name-part-type="family">Gasteruptiidae</tp:taxon-name-part></tp:taxon-name>)</article-title><source>Zookeys</source><day>23</day><month>8</month><year>2016</year><volume>2016</volume><issue>612</issue><fpage>51</fpage><lpage>112</lpage><pub-id pub-id-type="doi">10.3897/zookeys.612.9751</pub-id></mixed-citation></tp:treatment-meta><tp:nomenclature><tp:taxon-name>
            <tp:taxon-name-part taxon-name-part-type="genus">Gasteruption</tp:taxon-name-part>
            <tp:taxon-name-part taxon-name-part-type="species">boreale</tp:taxon-name-part>
          </tp:taxon-name><tp:taxon-authority>(Thomson, 1883)</tp:taxon-authority><xref ref-type="fig" rid="F117">Figs 23</xref><xref ref-type="fig" rid="F118">, 24–32</xref><tp:nomenclature-citation-list><tp:nomenclature-citation><tp:taxon-name>
                <tp:taxon-name-part taxon-name-part-type="genus">Foenus</tp:taxon-name-part> <tp:taxon-name-part taxon-name-part-type="species">borealis</tp:taxon-name-part></tp:taxon-name><comment>Thomson, 1883: 849; Hedicke 1939: 7; Hedqvist 1973: 181, 182 (invalid lectotype designation); Wall 1994: 148. Synonymized with <tp:taxon-name><tp:taxon-name-part taxon-name-part-type="genus">Gasteruption</tp:taxon-name-part> <tp:taxon-name-part taxon-name-part-type="species">assectator</tp:taxon-name-part></tp:taxon-name> (Linnaeus) by Schletterer (1889) and with <tp:taxon-name><tp:taxon-name-part taxon-name-part-type="genus">Gasteruption</tp:taxon-name-part> <tp:taxon-name-part taxon-name-part-type="species">minutum</tp:taxon-name-part></tp:taxon-name> (Tournier) by van <xref ref-type="bibr" rid="B6">Achterberg and Talebi (2014)</xref>.</comment></tp:nomenclature-citation><tp:nomenclature-citation><tp:taxon-name>
                <tp:taxon-name-part taxon-name-part-type="genus">Gasteruption</tp:taxon-name-part> <tp:taxon-name-part taxon-name-part-type="species">boreale</tp:taxon-name-part></tp:taxon-name><comment>; Schletterer, 1885: 303; Johansson and van Achterberg (submitted; references and synonymy).</comment></tp:nomenclature-citation><tp:nomenclature-citation><tp:taxon-name>
                <tp:taxon-name-part taxon-name-part-type="genus">Trichofoenus</tp:taxon-name-part> <tp:taxon-name-part taxon-name-part-type="species">breviterebrae</tp:taxon-name-part></tp:taxon-name><comment>Watanabe, 1934: 285; Hedicke 1939: 45. Synonymized with <tp:taxon-name><tp:taxon-name-part taxon-name-part-type="genus">Gasteruption</tp:taxon-name-part> <tp:taxon-name-part taxon-name-part-type="species">assectator</tp:taxon-name-part></tp:taxon-name> (Linnaeus) by Pagliano and Scaramozzino (2000) and with <tp:taxon-name><tp:taxon-name-part taxon-name-part-type="genus">Gasteruption</tp:taxon-name-part> <tp:taxon-name-part taxon-name-part-type="species">boreale</tp:taxon-name-part></tp:taxon-name> (Thomson) by Johansson and van Achterberg (submitted).</comment></tp:nomenclature-citation></tp:nomenclature-citation-list></tp:nomenclature><tp:treatment-sec sec-type="type material" id="SECID0EDVBI"><title>Type material.</title><p>Holotype of <italic><tp:taxon-name><tp:taxon-name-part taxon-name-part-type="genus">Gasteruption</tp:taxon-name-part> <tp:taxon-name-part taxon-name-part-type="species">breviterebrae</tp:taxon-name-part></tp:taxon-name></italic>, ♀ (<abbrev xmlns:xlink="http://www.w3.org/1999/xlink" content-type="institution" xlink:title="Entomology Collection, Hokkaido University, Sapporo" id="ABBRID0ETVBI" xlink:type="simple">ECHU</abbrev>), “[Russia,] Saghalien [= Sakhalin Oblast], K. Tamanuki/ Konuma, 23.v.1931”, “Holotype <italic><tp:taxon-name><tp:taxon-name-part taxon-name-part-type="genus">Trichofoenus</tp:taxon-name-part> <tp:taxon-name-part taxon-name-part-type="species">breviterebrae</tp:taxon-name-part></tp:taxon-name></italic> Watanabe, 1934, det. Konishi”. Paratypes: 1 ♂ (<abbrev xmlns:xlink="http://www.w3.org/1999/xlink" content-type="institution" xlink:title="Entomology Collection, Hokkaido University, Sapporo" id="ABBRID0ECWBI" xlink:type="simple">ECHU</abbrev>), “[Russia,] Saghalien, K. Tamanuki/ Nagahama, 28.vii.1927”, “Paratype (Allotype) <italic><tp:taxon-name><tp:taxon-name-part taxon-name-part-type="genus">Trichofoenus</tp:taxon-name-part> <tp:taxon-name-part taxon-name-part-type="species">breviterebrae</tp:taxon-name-part></tp:taxon-name></italic> Watanabe, 1934”.</p></tp:treatment-sec><tp:treatment-sec sec-type="material" id="SECID0ERWBI"><title>Additional material.</title><p>
            <bold>China</bold> (Heilongjiang, <abbrev xmlns:xlink="http://www.w3.org/1999/xlink" content-type="institution" xlink:title="Parasitic Hymenoptera Collection of the Zhejiang University, Hangzhou" id="ABBRID0EZWBI" xlink:type="simple">ZJUH</abbrev>); <bold>Russia</bold> (Sakhalin).</p></tp:treatment-sec><tp:treatment-sec sec-type="diagnosis" id="SECID0EAXBI"><title>Diagnosis.</title><p>(after Johansson and van Achterberg submitted) Head in dorsal view subparallel-sided behind eyes (Fig. <xref ref-type="fig" rid="F118">30</xref>), elongate, about as wide as long; occipital carina indistinct medio-dorsally; frons with satin sheen; mesoscutum rather weakly rugulose-coriaceous or chagreened, similar as vertex (Fig. <xref ref-type="fig" rid="F118">24</xref>) and with satin sheen, in front of scutellum rather rugose (Fig. <xref ref-type="fig" rid="F118">26</xref>); mesosoma and head silvery pilose; mesosoma with a satin sheen, quite distinct from the rather fatty gloss present in <italic><tp:taxon-name><tp:taxon-name-part taxon-name-part-type="genus">Gasteruption</tp:taxon-name-part> <tp:taxon-name-part taxon-name-part-type="species">assectator</tp:taxon-name-part></tp:taxon-name></italic> s.s.; whitish pubescence of eye of female (Fig. <xref ref-type="fig" rid="F118">29</xref>) mostly distinctly longer and denser than of <italic><tp:taxon-name><tp:taxon-name-part taxon-name-part-type="genus">Gasteruption</tp:taxon-name-part> <tp:taxon-name-part taxon-name-part-type="species">assectator</tp:taxon-name-part></tp:taxon-name></italic> s.s.; antenna slightly shorter than in <italic><tp:taxon-name><tp:taxon-name-part taxon-name-part-type="genus">Gasteruption</tp:taxon-name-part> <tp:taxon-name-part taxon-name-part-type="species">assectator</tp:taxon-name-part></tp:taxon-name></italic> s.s. with sixth segment about 1.5 times longer than wide and subapical segment about 1.2 times longer than wide; only apical half of hind coxa weakly striate dorsally; hind tibia and basitarsus with white or ivory ring (Fig. <xref ref-type="fig" rid="F118">27</xref>); metasoma mainly black with orange lateral patches on tergites 2–4, which might be partially reduced (Fig. <xref ref-type="fig" rid="F117">23</xref>); inner sides of tibiae often red brown to orange with white or yellow basal patch indistinct on fore and middle tibiae; ovipositor sheath black or brown, 0.7–1.0 times as long as hind tibia, its apical half entirely with stout, rather scarce black bristles angled backwards at about 45° (Fig. <xref ref-type="fig" rid="F118">32</xref>). The male is difficult to separate from males of <italic><tp:taxon-name><tp:taxon-name-part taxon-name-part-type="genus">Gasteruption</tp:taxon-name-part> <tp:taxon-name-part taxon-name-part-type="species">assectator</tp:taxon-name-part></tp:taxon-name></italic> s.s. and identification is not always possible with certainty. In most cases males of <italic><tp:taxon-name><tp:taxon-name-part taxon-name-part-type="genus">Gasteruption</tp:taxon-name-part> <tp:taxon-name-part taxon-name-part-type="species">boreale</tp:taxon-name-part></tp:taxon-name></italic> have a slightly more elongate and subparallel-sided head in dorsal view, a less sculptured mesoscutum and a more or less enlarged malar space.</p><fig id="F117" position="float" orientation="portrait"><label>Figure 23.</label><caption><p>
          <italic><tp:taxon-name><tp:taxon-name-part taxon-name-part-type="genus">Gasteruption</tp:taxon-name-part> <tp:taxon-name-part taxon-name-part-type="species">boreale</tp:taxon-name-part></tp:taxon-name></italic> (Thomson), female, holotype of <italic><tp:taxon-name><tp:taxon-name-part taxon-name-part-type="genus">Gasteruption</tp:taxon-name-part> <tp:taxon-name-part taxon-name-part-type="species">breviterebrae</tp:taxon-name-part></tp:taxon-name></italic> (Watanabe), habitus lateral.</p></caption><graphic xmlns:xlink="http://www.w3.org/1999/xlink" xlink:href="zookeys-612-051-g117.jpg" position="float" orientation="portrait" xlink:type="simple" id="oo_100113.jpg"/></fig><fig id="F118" position="float" orientation="portrait"><label>Figures 24–32.</label><caption><p>
          <italic><tp:taxon-name><tp:taxon-name-part taxon-name-part-type="genus">Gasteruption</tp:taxon-name-part> <tp:taxon-name-part taxon-name-part-type="species">boreale</tp:taxon-name-part></tp:taxon-name></italic> (Thomson), female, holotype of <italic><tp:taxon-name><tp:taxon-name-part taxon-name-part-type="genus">Gasteruption</tp:taxon-name-part> <tp:taxon-name-part taxon-name-part-type="species">breviterebrae</tp:taxon-name-part></tp:taxon-name></italic> (Watanabe). <bold>24</bold> head lateral <bold>25</bold> mesosoma lateral <bold>26</bold> mesonotum dorsal <bold>27</bold> hind leg <bold>28</bold> base of antenna <bold>29</bold> head anterior <bold>30</bold> head dorsal <bold>31</bold> fore wing <bold>32</bold> ovipositor and ovipositor sheath lateral.</p></caption><graphic xmlns:xlink="http://www.w3.org/1999/xlink" xlink:href="zookeys-612-051-g118.jpg" position="float" orientation="portrait" xlink:type="simple" id="oo_100114.jpg"/></fig></tp:treatment-sec><tp:treatment-sec sec-type="distribution" id="SECID0EI3BI"><title>Distribution.</title><p>
            <bold>China</bold> (*Heilongjiang, <abbrev xmlns:xlink="http://www.w3.org/1999/xlink" content-type="institution" xlink:title="Parasitic Hymenoptera Collection of the Zhejiang University, Hangzhou" id="ABBRID0EQ3BI" xlink:type="simple">ZJUH</abbrev>); <bold>Russia</bold> (Sakhalin). New for China.</p></tp:treatment-sec><tp:treatment-sec sec-type="biology" id="SECID0EX3BI"><title>Biology.</title><p>Unknown. Collected May-July.</p></tp:treatment-sec><ref-list><ref id="B6"><mixed-citation xmlns:xlink="http://www.w3.org/1999/xlink" xlink:type="simple">
          <person-group><name name-style="western"><surname>Achterberg</surname><given-names>C van</given-names></name><name name-style="western"><surname>Talebi</surname><given-names>AA</given-names></name></person-group> (<year>2014</year>) <article-title>Review of <italic><tp:taxon-name><tp:taxon-name-part taxon-name-part-type="genus">Gasteruption</tp:taxon-name-part></tp:taxon-name></italic> Latreille (<tp:taxon-name><tp:taxon-name-part taxon-name-part-type="order">Hymenoptera</tp:taxon-name-part></tp:taxon-name>, <tp:taxon-name><tp:taxon-name-part taxon-name-part-type="family">Gasteruptiidae</tp:taxon-name-part></tp:taxon-name>) from Iran and Turkey, with the description of 15 new species.</article-title> <source>ZooKeys</source> <volume>458</volume>: <fpage>1</fpage>–<lpage>188</lpage>. doi: <ext-link xlink:type="simple" ext-link-type="doi" xlink:href="10.3897/zookeys.458.8531">10.3897/zookeys.458.8531</ext-link></mixed-citation></ref></ref-list></tp:taxon-treatment>
