# Supplementary material for: Four new species of Gasteruption Latreille from NW China, with an illustrated key to the species from Palaearctic China (Hymenoptera, Gasteruptiidae)
Source: Zookeys. 2016 Aug 23;(612):51–112. doi: 10.3897/zookeys.612.9751 (PMC5027665; doi:10.3897/zookeys.612.9751)
Supplement: XML Treatment for Gasteruption huangshii [file zookeys.612.9751-treatment5.xml]

<!DOCTYPE tp:taxon-treatment
  PUBLIC "-//TaxonX//DTD Taxonomic Treatment Publishing DTD v0 20100105//EN" "tax-treatment-NSO.dtd">
<tp:taxon-treatment xmlns:tp="http://www.plazi.org/taxpub"><tp:treatment-meta><kwd-group><label>Taxon classification</label><kwd><named-content content-type="kingdom">Animalia</named-content></kwd><kwd><named-content content-type="order">Hymenoptera</named-content></kwd><kwd><named-content content-type="family">Gasteruptiidae</named-content></kwd></kwd-group><mixed-citation publication-type="journal"><person-group><name><surname>Tan</surname><given-names>Jiang-Li</given-names></name><name><surname>van Achterberg</surname><given-names>Cornelis</given-names></name><name><surname>Tan</surname><given-names>Qing-Qing</given-names></name><name><surname>Chen</surname><given-names>Xue-Xin</given-names></name></person-group><article-title>Four new species of <italic><tp:taxon-name><tp:taxon-name-part taxon-name-part-type="genus">Gasteruption</tp:taxon-name-part></tp:taxon-name></italic> Latreille from NW China, with an illustrated key to the species from Palaearctic China (<tp:taxon-name><tp:taxon-name-part taxon-name-part-type="order">Hymenoptera</tp:taxon-name-part></tp:taxon-name>, <tp:taxon-name><tp:taxon-name-part taxon-name-part-type="family">Gasteruptiidae</tp:taxon-name-part></tp:taxon-name>)</article-title><source>Zookeys</source><day>23</day><month>8</month><year>2016</year><volume>2016</volume><issue>612</issue><fpage>51</fpage><lpage>112</lpage><pub-id pub-id-type="doi">10.3897/zookeys.612.9751</pub-id></mixed-citation></tp:treatment-meta><tp:nomenclature><tp:taxon-name>
            <tp:taxon-name-part taxon-name-part-type="genus">Gasteruption</tp:taxon-name-part>
            <tp:taxon-name-part taxon-name-part-type="species">huangshii</tp:taxon-name-part>
            <object-id xmlns:xlink="http://www.w3.org/1999/xlink" content-type="zoobank" xlink:type="simple">http://zoobank.org/6C7EC527-A23F-4AA1-B9A9-76E85FD24445</object-id>
          </tp:taxon-name><tp:taxon-authority>Tan &amp; van Achterberg</tp:taxon-authority><tp:taxon-status xmlns:xlink="http://www.w3.org/1999/xlink" xlink:type="simple">sp. n.</tp:taxon-status><xref ref-type="fig" rid="F119">Figs 33</xref><xref ref-type="fig" rid="F120">, 34–42</xref><xref ref-type="fig" rid="F121">, 43–48</xref><!--PageBreak--></tp:nomenclature><tp:treatment-sec sec-type="type material" id="SECID0EP5BI"><title>Type material.</title><p>Holotype, ♀ (<abbrev xmlns:xlink="http://www.w3.org/1999/xlink" content-type="institution" xlink:title="College of Life Sciences, Northwest University, Xi’an" id="ABBRID0EV5BI" xlink:type="simple">NWUX</abbrev>), “China: Shaanxi, Hanzhong, Liuba, Zhang Liang Temple, <named-content xmlns:xlink="http://www.w3.org/1999/xlink" content-type="dwc:verbatimCoordinates" xlink:type="simple"><named-content content-type="geo-json" specific-use="{&#34;type&#34;:&#34;Point&#34;,&#34;coordinates&#34;:[106.830000,33.680000]}" id="NCID0E45BI" xlink:type="simple">N33.68° E106.83°</named-content></named-content>, 28.vii.2015, 1348 m, Jiangli Tan &amp; Qingqing Tan”. Paratypes (<abbrev xmlns:xlink="http://www.w3.org/1999/xlink" content-type="institution" xlink:title="College of Life Sciences, Northwest University, Xi’an" id="ABBRID0EC6BI" xlink:type="simple">NWUX</abbrev>, <named-content xmlns:xlink="http://www.w3.org/1999/xlink" content-type="dwc:institutional_code" xlink:type="simple">RMNH</named-content>): 5♂, same data as holotype.</p><!--PageBreak--><!--PageBreak--></tp:treatment-sec><tp:treatment-sec sec-type="diagnosis" id="SECID0ER6BI"><title>Comparative diagnosis.</title><p>The new species runs in the key by <xref ref-type="bibr" rid="B29">Zhao et al. (2012)</xref> to <italic><tp:taxon-name><tp:taxon-name-part taxon-name-part-type="genus">Gasteruption</tp:taxon-name-part> <tp:taxon-name-part taxon-name-part-type="species">japonicum</tp:taxon-name-part></tp:taxon-name></italic> Cameron and <italic><tp:taxon-name><tp:taxon-name-part taxon-name-part-type="genus">Gasteruption</tp:taxon-name-part> <tp:taxon-name-part taxon-name-part-type="species">sinepunctatum</tp:taxon-name-part></tp:taxon-name></italic> Zhao, van Achterberg &amp; Xu, because of the very finely sculptured mesoscutum. It differs from both species by the trapezoid head in dorsal view (Fig. <xref ref-type="fig" rid="F120">40</xref> vs Figs <xref ref-type="fig" rid="F123">55</xref>, <xref ref-type="fig" rid="F132">102</xref>), the distinctly widened hind tibia, fore and hind femora (Fig. <xref ref-type="fig" rid="F120">41</xref> vs Figs <xref ref-type="fig" rid="F123">53</xref>, <xref ref-type="fig" rid="F132">103</xref>) and the slender head in anterior view (Fig. <xref ref-type="fig" rid="F120">39</xref> vs Figs <xref ref-type="fig" rid="F123">54</xref>, <xref ref-type="fig" rid="F132">101</xref>). It shares with <italic><tp:taxon-name><tp:taxon-name-part taxon-name-part-type="genus">Gasteruption</tp:taxon-name-part> <tp:taxon-name-part taxon-name-part-type="species">praestans</tp:taxon-name-part></tp:taxon-name></italic> Semenov-Tian-Shanskij &amp; Kostylev, 1928, from Kazakhstan the widened hind femur and the sparsely punctate vertex. It differs by the ivory apical part of the ovipositor sheath (absent in <italic><tp:taxon-name><tp:taxon-name-part taxon-name-part-type="genus">Gasteruption</tp:taxon-name-part> <tp:taxon-name-part taxon-name-part-type="species">praestans</tp:taxon-name-part></tp:taxon-name></italic>), the hind femur and basitarsus robust (slimmer), the mesoscutum finely coriaceous with fine punctures (coarsely and rather densely punctate) and the mesopleuron mainly coriaceous dorsally and posteriorly (reticulate).</p><fig id="F119" position="float" orientation="portrait"><label>Figure 33.</label><caption><p>
          <italic><tp:taxon-name><tp:taxon-name-part taxon-name-part-type="genus">Gasteruption</tp:taxon-name-part> <tp:taxon-name-part taxon-name-part-type="species">huangshii</tp:taxon-name-part></tp:taxon-name></italic> Tan &amp; van Achterberg, sp. n., female, holotype, habitus lateral.</p></caption><graphic xmlns:xlink="http://www.w3.org/1999/xlink" xlink:href="zookeys-612-051-g119.jpg" position="float" orientation="portrait" xlink:type="simple" id="oo_100115.jpg"/></fig><fig id="F120" position="float" orientation="portrait"><label>Figures 34–42.</label><caption><p>
          <italic><tp:taxon-name><tp:taxon-name-part taxon-name-part-type="genus">Gasteruption</tp:taxon-name-part> <tp:taxon-name-part taxon-name-part-type="species">huangshii</tp:taxon-name-part></tp:taxon-name></italic> Tan &amp; van Achterberg, sp. n., female, holotype. <bold>34</bold> head lateral <bold>35</bold> mesosoma lateral <bold>36</bold> mesonotum dorsal <bold>37</bold> fore wing <bold>38</bold> hypopygium ventral <bold>39</bold> head anterior <bold>40</bold> head dorsal <bold>41</bold> hind leg <bold>42</bold> apex of ovipositor sheath.</p></caption><graphic xmlns:xlink="http://www.w3.org/1999/xlink" xlink:href="zookeys-612-051-g120.jpg" position="float" orientation="portrait" xlink:type="simple" id="oo_100116.jpg"/></fig><!--PageBreak--></tp:treatment-sec><tp:treatment-sec sec-type="description" id="SECID0EIECI"><title>Description.</title><p>Holotype, female, length of body 12.5 mm, of fore wing 6.0 mm.</p><p>
            <italic>Head</italic>. Vertex and frons with satin sheen, finely and densely punctulate (but vertex with some fine additional punctures: Fig. <xref ref-type="fig" rid="F120">40</xref>), moderately convex and without a depression medio-posteriorly; head trapezoid and gradually narrowed behind eyes in dorsal view and temples convex (Fig. <xref ref-type="fig" rid="F120">40</xref>); temple 0.7 times as long as eye in dorsal view; fourth antennal segment 1.5 times as long as third segment and 0.9 times as long as second and third segments combined, fifth antennal segment 1.2 times as long as third segment (Fig. <xref ref-type="fig" rid="F119">33</xref>), third antennal segment 1.4 times as long as second segment; occipital carina narrow and narrowly lamelliform medio-dorsally (Figs <xref ref-type="fig" rid="F120">34</xref>, <xref ref-type="fig" rid="F120">40</xref>); OOL 1.3 times as long as diameter of posterior ocellus; face 2.7 times wider than high, 2.4 times wider than eye in anterior view (Fig. <xref ref-type="fig" rid="F120">39</xref>); minimum width of malar space 0.3 times as long as second antennal segment (Fig. <xref ref-type="fig" rid="F120">34</xref>); clypeus rather flat and with small round emargination medio-ventrally; eye glabrous.</p><p>
            <italic>Mesosoma</italic>. Length of mesosoma 2.1 times its height; propleuron rather robust and 0.9 times as long as mesoscutum in front of tegulae; pronotal side entirely punctulate (except for crenulated grooves and some fine punctures ventrally) and sparsely setose, with minute lobe-shaped tooth antero-ventrally (Fig. <xref ref-type="fig" rid="F120">35</xref>); antesternal carina narrow and hardly lamelliform; mesosternal sulcus narrow anteriorly and moderately wide posteriorly; mesopleuron mainly superficially coriaceous dorsally and posteriorly; mesoscutum and scutellum matt, very finely and superficially coriaceous with fine punctures and medio-posteriorly with some short grooves (Fig. <xref ref-type="fig" rid="F120">36</xref>); propodeum rugose anteriorly and coriaceous posteriorly.</p><p>
            <italic>Wings</italic>. First discal cell parallel-sided and with outer posterior corner rounded, and with vein 3-CU1 near apical third (Fig. <xref ref-type="fig" rid="F120">37</xref>).</p><p>
            <italic>Legs</italic>. Hind coxa very finely coriaceous-punctulate; length of hind femur, tibia and basitarsus 2.7, 3.5 and 4.1 times their width, respectively; middle tarsus 1.1 times as long as middle tibia; middle femur subparallel-sided and slimmer than distinctly widened fore femur.</p><p>
            <italic>Metasoma</italic>. Ovipositor sheath 15.3 mm, 1.2 times longer than body, 1.7 times as long as metasoma and 7.5 times as long as hind tibia, ivory apical part of sheath 1.8 times as long as hind basitarsus; apical half of hypopygium incised (Fig. <xref ref-type="fig" rid="F120">38</xref>).</p><p>
            <italic>Colour</italic>. Black; mandible dark brown with middle part brown; fore femur apically, fore and middle tibiae basally and apically, and hind tibial spurs yellowish brown; hind tibia ventro-basally ivory; tegulae and remainder of legs mainly dark brown; pterostigma dark brown; wing membrane subhyaline.</p><p>
            <italic>Male</italic>. Similar to female, but head behind eye slightly more contracted in dorsal view and somewhat shorter (Fig. <xref ref-type="fig" rid="F121">47</xref>); third antennal segment as long as second segment, fourth antennal segment 2.5–2.9 times as long as third segment and 1.3–1.5 times as long as second and third segments combined, fifth antennal segment 2.6–2.9 times as long as third segment (Fig. <xref ref-type="fig" rid="F121">46</xref>); mouthparts ivory; paramere densely whitish setose and its apex brownish yellow (Fig. <xref ref-type="fig" rid="F121">48</xref>).</p><fig id="F121" position="float" orientation="portrait"><label>Figures 43–48.</label><caption><p>
          <italic><tp:taxon-name><tp:taxon-name-part taxon-name-part-type="genus">Gasteruption</tp:taxon-name-part> <tp:taxon-name-part taxon-name-part-type="species">huangshii</tp:taxon-name-part></tp:taxon-name></italic> Tan &amp; van Achterberg, sp. n., male, paratype. <bold>43</bold> habitus lateral <bold>44</bold> mesosoma dorsal <bold>45</bold> hind leg <bold>46</bold> basal antennal segments <bold>47</bold> head dorsal <bold>48</bold> apex of metasoma lateral.</p></caption><graphic xmlns:xlink="http://www.w3.org/1999/xlink" xlink:href="zookeys-612-051-g121.jpg" position="float" orientation="portrait" xlink:type="simple" id="oo_100117.jpg"/></fig><p>
            <italic>Variation</italic>. Body length of male 8.7–9.9 mm; sculpture of mesosoma of male very fine and only slightly coarser coriaceous than of female.</p><!--PageBreak--><!--PageBreak--></tp:treatment-sec><tp:treatment-sec sec-type="distribution" id="SECID0EKICI"><title>Distribution.</title><p>China (Shaanxi).</p></tp:treatment-sec><tp:treatment-sec sec-type="biology" id="SECID0EPICI"><title>Biology.</title><p>Unknown, but the new species was collected together with a <italic><tp:taxon-name><tp:taxon-name-part taxon-name-part-type="genus">Hylaeus</tp:taxon-name-part></tp:taxon-name></italic> sp.</p></tp:treatment-sec><tp:treatment-sec sec-type="etymology" id="SECID0E3ICI"><title>Etymology.</title><p>Named after Huang Shi Gong (supposed teacher of the early Han general Zhang Liang), because the specimens were collected outside the hall with Huang Shi Gong’s statue at the Zhang Liang Temple.</p><!--PageBreak--></tp:treatment-sec><tp:treatment-sec><!--Section generated to contain objects referenced in tp:taxon-treatment.--><fig id="F123" position="float" orientation="portrait"><label>Figures 50–57.</label><caption><p>
          <italic><tp:taxon-name><tp:taxon-name-part taxon-name-part-type="genus">Gasteruption</tp:taxon-name-part> <tp:taxon-name-part taxon-name-part-type="species">japonicum</tp:taxon-name-part></tp:taxon-name></italic> Cameron, female, Japan. <bold>50</bold> head lateral <bold>51</bold> mesosoma lateral <bold>52</bold> mesonotum dorsal <bold>53</bold> hind leg <bold>54</bold> head anterior <bold>55</bold> head dorsal <bold>56</bold> fore wing <bold>57</bold> apex of ovipositor sheath.</p></caption><graphic xmlns:xlink="http://www.w3.org/1999/xlink" xlink:href="zookeys-612-051-g123.jpg" position="float" orientation="portrait" xlink:type="simple" id="oo_100119.jpg"/></fig><fig id="F132" position="float" orientation="portrait"><label>Figures 96–104.</label><caption><p>
          <italic><tp:taxon-name><tp:taxon-name-part taxon-name-part-type="genus">Gasteruption</tp:taxon-name-part> <tp:taxon-name-part taxon-name-part-type="species">sinepunctatum</tp:taxon-name-part></tp:taxon-name></italic> Zhao, van Achterberg &amp; Xu, female, Shaanxi. <bold>96</bold> head lateral <bold>97</bold> mesosoma lateral <bold>98</bold> mesonotum dorsal <bold>99</bold> fore wing <bold>100</bold> hypopygium ventral <bold>101</bold> head anterior <bold>102</bold> head dorsal <bold>103</bold> hind leg <bold>104</bold> apex of ovipositor sheath.</p></caption><graphic xmlns:xlink="http://www.w3.org/1999/xlink" xlink:href="zookeys-612-051-g132.jpg" position="float" orientation="portrait" xlink:type="simple" id="oo_100128.jpg"/></fig></tp:treatment-sec><ref-list><ref id="B29"><mixed-citation xmlns:xlink="http://www.w3.org/1999/xlink" xlink:type="simple">
          <person-group><name name-style="western"><surname>Zhao</surname><given-names>K-x</given-names></name><name name-style="western"><surname>Achterberg</surname><given-names>C van</given-names></name><name name-style="western"><surname>Xu</surname><given-names>Z-f</given-names></name></person-group> (<year>2012</year>) <article-title>A revision of the Chinese <tp:taxon-name><tp:taxon-name-part taxon-name-part-type="family">Gasteruptiidae</tp:taxon-name-part></tp:taxon-name> (<tp:taxon-name><tp:taxon-name-part taxon-name-part-type="order">Hymenoptera</tp:taxon-name-part></tp:taxon-name>, <tp:taxon-name><tp:taxon-name-part taxon-name-part-type="superfamily">Evanioidea</tp:taxon-name-part></tp:taxon-name>).</article-title> <source>ZooKeys</source> <volume>237</volume>: <fpage>1</fpage>–<lpage>123</lpage>. doi: <ext-link xlink:type="simple" ext-link-type="doi" xlink:href="10.3897/zookeys.237.3956">10.3897/zookeys.237.3956</ext-link></mixed-citation></ref></ref-list></tp:taxon-treatment>
