# Supplementary material for: Four new species of Gasteruption Latreille from NW China, with an illustrated key to the species from Palaearctic China (Hymenoptera, Gasteruptiidae)
Source: Zookeys. 2016 Aug 23;(612):51–112. doi: 10.3897/zookeys.612.9751 (PMC5027665; doi:10.3897/zookeys.612.9751)
Supplement: XML Treatment for Gasteruption japonicum [file zookeys.612.9751-treatment6.xml]

<!DOCTYPE tp:taxon-treatment
  PUBLIC "-//TaxonX//DTD Taxonomic Treatment Publishing DTD v0 20100105//EN" "tax-treatment-NSO.dtd">
<tp:taxon-treatment xmlns:tp="http://www.plazi.org/taxpub"><tp:treatment-meta><kwd-group><label>Taxon classification</label><kwd><named-content content-type="kingdom">Animalia</named-content></kwd><kwd><named-content content-type="order">Hymenoptera</named-content></kwd><kwd><named-content content-type="family">Gasteruptiidae</named-content></kwd></kwd-group><mixed-citation publication-type="journal"><person-group><name><surname>Tan</surname><given-names>Jiang-Li</given-names></name><name><surname>van Achterberg</surname><given-names>Cornelis</given-names></name><name><surname>Tan</surname><given-names>Qing-Qing</given-names></name><name><surname>Chen</surname><given-names>Xue-Xin</given-names></name></person-group><article-title>Four new species of <italic><tp:taxon-name><tp:taxon-name-part taxon-name-part-type="genus">Gasteruption</tp:taxon-name-part></tp:taxon-name></italic> Latreille from NW China, with an illustrated key to the species from Palaearctic China (<tp:taxon-name><tp:taxon-name-part taxon-name-part-type="order">Hymenoptera</tp:taxon-name-part></tp:taxon-name>, <tp:taxon-name><tp:taxon-name-part taxon-name-part-type="family">Gasteruptiidae</tp:taxon-name-part></tp:taxon-name>)</article-title><source>Zookeys</source><day>23</day><month>8</month><year>2016</year><volume>2016</volume><issue>612</issue><fpage>51</fpage><lpage>112</lpage><pub-id pub-id-type="doi">10.3897/zookeys.612.9751</pub-id></mixed-citation></tp:treatment-meta><tp:nomenclature><tp:taxon-name>
            <tp:taxon-name-part taxon-name-part-type="genus">Gasteruption</tp:taxon-name-part>
            <tp:taxon-name-part taxon-name-part-type="species">japonicum</tp:taxon-name-part>
          </tp:taxon-name><tp:taxon-authority>Cameron, 1888</tp:taxon-authority><xref ref-type="fig" rid="F122">Figs 49</xref><xref ref-type="fig" rid="F123">, 50–57</xref><tp:nomenclature-citation-list><tp:nomenclature-citation><tp:taxon-name>
                <tp:taxon-name-part taxon-name-part-type="genus">Gasteruption</tp:taxon-name-part> <tp:taxon-name-part taxon-name-part-type="species">japonicum</tp:taxon-name-part></tp:taxon-name><comment>Cameron, 1888: 134; <xref ref-type="bibr" rid="B29">Zhao et al. 2012</xref>: 58–61.</comment></tp:nomenclature-citation><tp:nomenclature-citation><tp:taxon-name>
                <tp:taxon-name-part taxon-name-part-type="genus">Gasteruption</tp:taxon-name-part> <tp:taxon-name-part taxon-name-part-type="species">sinense</tp:taxon-name-part> <tp:taxon-name-part taxon-name-part-type="infraspecific-rank">var.</tp:taxon-name-part> <tp:taxon-name-part taxon-name-part-type="variety">minus</tp:taxon-name-part></tp:taxon-name><comment>Kieffer, 1924: 78; <xref ref-type="bibr" rid="B29">Zhao et al. 2012</xref>: 58 (synonymized with <tp:taxon-name><tp:taxon-name-part taxon-name-part-type="genus">Gasteruption</tp:taxon-name-part> <tp:taxon-name-part taxon-name-part-type="species">japonicum</tp:taxon-name-part></tp:taxon-name>).</comment></tp:nomenclature-citation></tp:nomenclature-citation-list></tp:nomenclature><tp:treatment-sec sec-type="material" id="SECID0EZLCI"><title>Material.</title><p>2♀ (<abbrev xmlns:xlink="http://www.w3.org/1999/xlink" content-type="institution" xlink:title="College of Life Sciences, Northwest University, Xi’an" id="ABBRID0E6LCI" xlink:type="simple">NWUX</abbrev>, <named-content xmlns:xlink="http://www.w3.org/1999/xlink" content-type="dwc:institutional_code" xlink:type="simple">RMNH</named-content>), China: Shaanxi, Hanzhong, Nanzheng, Liping National Forest Park, <named-content xmlns:xlink="http://www.w3.org/1999/xlink" content-type="dwc:verbatimCoordinates" xlink:type="simple"><named-content content-type="geo-json" specific-use="{&#34;type&#34;:&#34;Point&#34;,&#34;coordinates&#34;:[106.609444,32.734444]}" id="NCID0EPMCI" xlink:type="simple">N32°44'04” E106°36'34”,</named-content></named-content> 22.vi.2015, c 1620 m, Jiangli Tan &amp; C. van Achterberg; 1♀ (<abbrev xmlns:xlink="http://www.w3.org/1999/xlink" content-type="institution" xlink:title="College of Life Sciences, Northwest University, Xi’an" id="ABBRID0EUMCI" xlink:type="simple">NWUX</abbrev>), China: Shaanxi, along the road from Hanzhong to Liping, <named-content xmlns:xlink="http://www.w3.org/1999/xlink" content-type="dwc:verbatimCoordinates" xlink:type="simple"><named-content content-type="geo-json" specific-use="{&#34;type&#34;:&#34;Point&#34;,&#34;coordinates&#34;:[106.710000,32.870000]}" id="NCID0E3MCI" xlink:type="simple">N32.87° E106.71°</named-content></named-content>, 4.ix.2015, c 1377 m, Jiangli Tan; 1♂ (<abbrev xmlns:xlink="http://www.w3.org/1999/xlink" content-type="institution" xlink:title="College of Life Sciences, Northwest University, Xi’an" id="ABBRID0EBNCI" xlink:type="simple">NWUX</abbrev>), China: Hubei, Yichang, Yiling, Chentangping, Mal. trap, 17.v.10.vii.2015, c 465 m, Haoliang Ni; 1♀ (<abbrev xmlns:xlink="http://www.w3.org/1999/xlink" content-type="institution" xlink:title="College of Life Sciences, Northwest University, Xi’an" id="ABBRID0EGNCI" xlink:type="simple">NWUX</abbrev>), China: Shaanxi, Foping, behind Biological Station, Malaise trap, <named-content xmlns:xlink="http://www.w3.org/1999/xlink" content-type="dwc:verbatimCoordinates" xlink:type="simple"><named-content content-type="geo-json" specific-use="{&#34;type&#34;:&#34;Point&#34;,&#34;coordinates&#34;:[107.806944,33.658056]}" id="NCID0EONCI" xlink:type="simple">N33°39'29” E107°48'25”</named-content></named-content>, 29.v.19.vi.2016, c 1710 m, JL. Tan &amp; C. v. Achterberg.</p></tp:treatment-sec><tp:treatment-sec sec-type="notes" id="SECID0ETNCI"><title>Notes.</title><p>The lectotype female of <italic><tp:taxon-name><tp:taxon-name-part taxon-name-part-type="genus">Gasteruption</tp:taxon-name-part> <tp:taxon-name-part taxon-name-part-type="species">rufescenticorne</tp:taxon-name-part></tp:taxon-name></italic> Enderlein, 1913, is obviously different from the paralectotype male (e.g. head not emarginate medio-posteriorly and more narrowed, narrower occipital carina and different sculpture of mesoscutum) and is very similar to <italic><tp:taxon-name><tp:taxon-name-part taxon-name-part-type="genus">Gasteruption</tp:taxon-name-part> <tp:taxon-name-part taxon-name-part-type="species">japonicum</tp:taxon-name-part></tp:taxon-name></italic>. The differences as indicated in the key could be part of gradual variation and after examination of more Japanese material its status may need reconsideration.</p><fig id="F122" position="float" orientation="portrait"><label>Figure 49.</label><caption><p>
          <italic><tp:taxon-name><tp:taxon-name-part taxon-name-part-type="genus">Gasteruption</tp:taxon-name-part> <tp:taxon-name-part taxon-name-part-type="species">japonicum</tp:taxon-name-part></tp:taxon-name></italic> Cameron, female, Japan, habitus lateral.</p></caption><graphic xmlns:xlink="http://www.w3.org/1999/xlink" xlink:href="zookeys-612-051-g122.jpg" position="float" orientation="portrait" xlink:type="simple" id="oo_100118.jpg"/></fig><fig id="F123" position="float" orientation="portrait"><label>Figures 50–57.</label><caption><p>
          <italic><tp:taxon-name><tp:taxon-name-part taxon-name-part-type="genus">Gasteruption</tp:taxon-name-part> <tp:taxon-name-part taxon-name-part-type="species">japonicum</tp:taxon-name-part></tp:taxon-name></italic> Cameron, female, Japan. <bold>50</bold> head lateral <bold>51</bold> mesosoma lateral <bold>52</bold> mesonotum dorsal <bold>53</bold> hind leg <bold>54</bold> head anterior <bold>55</bold> head dorsal <bold>56</bold> fore wing <bold>57</bold> apex of ovipositor sheath.</p></caption><graphic xmlns:xlink="http://www.w3.org/1999/xlink" xlink:href="zookeys-612-051-g123.jpg" position="float" orientation="portrait" xlink:type="simple" id="oo_100119.jpg"/></fig></tp:treatment-sec><ref-list><ref id="B29"><mixed-citation xmlns:xlink="http://www.w3.org/1999/xlink" xlink:type="simple">
          <person-group><name name-style="western"><surname>Zhao</surname><given-names>K-x</given-names></name><name name-style="western"><surname>Achterberg</surname><given-names>C van</given-names></name><name name-style="western"><surname>Xu</surname><given-names>Z-f</given-names></name></person-group> (<year>2012</year>) <article-title>A revision of the Chinese <tp:taxon-name><tp:taxon-name-part taxon-name-part-type="family">Gasteruptiidae</tp:taxon-name-part></tp:taxon-name> (<tp:taxon-name><tp:taxon-name-part taxon-name-part-type="order">Hymenoptera</tp:taxon-name-part></tp:taxon-name>, <tp:taxon-name><tp:taxon-name-part taxon-name-part-type="superfamily">Evanioidea</tp:taxon-name-part></tp:taxon-name>).</article-title> <source>ZooKeys</source> <volume>237</volume>: <fpage>1</fpage>–<lpage>123</lpage>. doi: <ext-link xlink:type="simple" ext-link-type="doi" xlink:href="10.3897/zookeys.237.3956">10.3897/zookeys.237.3956</ext-link></mixed-citation></ref></ref-list></tp:taxon-treatment>
