# Supplementary material for: Four new species of Gasteruption Latreille from NW China, with an illustrated key to the species from Palaearctic China (Hymenoptera, Gasteruptiidae)
Source: Zookeys. 2016 Aug 23;(612):51–112. doi: 10.3897/zookeys.612.9751 (PMC5027665; doi:10.3897/zookeys.612.9751)
Supplement: XML Treatment for Gasteruption oshimense [file zookeys.612.9751-treatment7.xml]

<!DOCTYPE tp:taxon-treatment
  PUBLIC "-//TaxonX//DTD Taxonomic Treatment Publishing DTD v0 20100105//EN" "tax-treatment-NSO.dtd">
<tp:taxon-treatment xmlns:tp="http://www.plazi.org/taxpub"><tp:treatment-meta><kwd-group><label>Taxon classification</label><kwd><named-content content-type="kingdom">Animalia</named-content></kwd><kwd><named-content content-type="order">Hymenoptera</named-content></kwd><kwd><named-content content-type="family">Gasteruptiidae</named-content></kwd></kwd-group><mixed-citation publication-type="journal"><person-group><name><surname>Tan</surname><given-names>Jiang-Li</given-names></name><name><surname>van Achterberg</surname><given-names>Cornelis</given-names></name><name><surname>Tan</surname><given-names>Qing-Qing</given-names></name><name><surname>Chen</surname><given-names>Xue-Xin</given-names></name></person-group><article-title>Four new species of <italic><tp:taxon-name><tp:taxon-name-part taxon-name-part-type="genus">Gasteruption</tp:taxon-name-part></tp:taxon-name></italic> Latreille from NW China, with an illustrated key to the species from Palaearctic China (<tp:taxon-name><tp:taxon-name-part taxon-name-part-type="order">Hymenoptera</tp:taxon-name-part></tp:taxon-name>, <tp:taxon-name><tp:taxon-name-part taxon-name-part-type="family">Gasteruptiidae</tp:taxon-name-part></tp:taxon-name>)</article-title><source>Zookeys</source><day>23</day><month>8</month><year>2016</year><volume>2016</volume><issue>612</issue><fpage>51</fpage><lpage>112</lpage><pub-id pub-id-type="doi">10.3897/zookeys.612.9751</pub-id></mixed-citation></tp:treatment-meta><tp:nomenclature><tp:taxon-name>
            <tp:taxon-name-part taxon-name-part-type="genus">Gasteruption</tp:taxon-name-part>
            <tp:taxon-name-part taxon-name-part-type="species">oshimense</tp:taxon-name-part>
          </tp:taxon-name><tp:taxon-authority>Watanabe, 1934</tp:taxon-authority><xref ref-type="fig" rid="F124">Figs 58</xref><xref ref-type="fig" rid="F125">, 59–67</xref><!--PageBreak--><!--PageBreak--><tp:nomenclature-citation-list><tp:nomenclature-citation><tp:taxon-name>
                <tp:taxon-name-part taxon-name-part-type="genus">Gasteruption</tp:taxon-name-part> <tp:taxon-name-part taxon-name-part-type="species">oshimensis</tp:taxon-name-part></tp:taxon-name><comment>Watanabe, 1934: 283–284.</comment></tp:nomenclature-citation><tp:nomenclature-citation><tp:taxon-name>
                <tp:taxon-name-part taxon-name-part-type="genus">Gasteruption</tp:taxon-name-part> <tp:taxon-name-part taxon-name-part-type="species">tournieri</tp:taxon-name-part></tp:taxon-name><comment>; <xref ref-type="bibr" rid="B29">Zhao et al. 2012</xref>: 103–108.</comment></tp:nomenclature-citation></tp:nomenclature-citation-list></tp:nomenclature><tp:treatment-sec sec-type="material" id="SECID0ERSCI"><title>Material.</title><p>2♀ (<abbrev xmlns:xlink="http://www.w3.org/1999/xlink" content-type="institution" xlink:title="College of Life Sciences, Northwest University, Xi’an" id="ABBRID0EXSCI" xlink:type="simple">NWUX</abbrev>), China: Shaanxi, Zhashui, Huanghualing., <named-content xmlns:xlink="http://www.w3.org/1999/xlink" content-type="dwc:verbatimCoordinates" xlink:type="simple"><named-content content-type="geo-json" specific-use="{&#34;type&#34;:&#34;Point&#34;,&#34;coordinates&#34;:[108.850000,33.760000]}" id="NCID0E6SCI" xlink:type="simple">N33.76° E108.85°</named-content></named-content>, 23.vii.2015, c 1577 m, Jiangli Tan; 2♂ (<abbrev xmlns:xlink="http://www.w3.org/1999/xlink" content-type="institution" xlink:title="College of Life Sciences, Northwest University, Xi’an" id="ABBRID0EETCI" xlink:type="simple">NWUX</abbrev>), China: Shaanxi, Hanzhong, Liuba, Zibai Mt. Nat. Res., <named-content xmlns:xlink="http://www.w3.org/1999/xlink" content-type="dwc:verbatimCoordinates" xlink:type="simple"><named-content content-type="geo-json" specific-use="{&#34;type&#34;:&#34;Point&#34;,&#34;coordinates&#34;:[106.780000,33.660000]}" id="NCID0EMTCI" xlink:type="simple">N33.66° E106.78°</named-content></named-content>, 5.ix.2015, c 1627 m, Jiangli Tan; 3♀ 6♂ (<abbrev xmlns:xlink="http://www.w3.org/1999/xlink" content-type="institution" xlink:title="College of Life Sciences, Northwest University, Xi’an" id="ABBRID0ERTCI" xlink:type="simple">NWUX</abbrev>, <named-content xmlns:xlink="http://www.w3.org/1999/xlink" content-type="dwc:institutional_code" xlink:type="simple">RMNH</named-content>), China: SE Shaanxi, Langoa near Ankang, <named-content xmlns:xlink="http://www.w3.org/1999/xlink" content-type="dwc:verbatimCoordinates" xlink:type="simple"><named-content content-type="geo-json" specific-use="{&#34;type&#34;:&#34;Point&#34;,&#34;coordinates&#34;:[109.062778,32.283611]}" id="NCID0EBUCI" xlink:type="simple">N32°17'01” E109°03'46”</named-content></named-content>, c 1100 m, Jiangli Tan, Qingqing Tan &amp; C. van Achterberg; 1♂ (<abbrev xmlns:xlink="http://www.w3.org/1999/xlink" content-type="institution" xlink:title="College of Life Sciences, Northwest University, Xi’an" id="ABBRID0EGUCI" xlink:type="simple">NWUX</abbrev>), China: Shaanxi, Foping, behind Biological Station, Malaise trap, <named-content xmlns:xlink="http://www.w3.org/1999/xlink" content-type="dwc:verbatimCoordinates" xlink:type="simple"><named-content content-type="geo-json" specific-use="{&#34;type&#34;:&#34;Point&#34;,&#34;coordinates&#34;:[107.806944,33.658056]}" id="NCID0EOUCI" xlink:type="simple">N33°39'29” E107°48'25”</named-content></named-content>, 29.v.19.vi.2016, c 1710 m, JL. Tan &amp; C. v. Achterberg.</p></tp:treatment-sec><tp:treatment-sec sec-type="notes" id="SECID0ETUCI"><title>Notes.</title><p>The East Palaearctic specimens provisionally identified as <italic><tp:taxon-name><tp:taxon-name-part taxon-name-part-type="genus">Gasteruption</tp:taxon-name-part> <tp:taxon-name-part taxon-name-part-type="species">tournieri</tp:taxon-name-part></tp:taxon-name></italic> Schletterer, 1885, by <xref ref-type="bibr" rid="B29">Zhao et al. (2012)</xref> are included here under <italic><tp:taxon-name><tp:taxon-name-part taxon-name-part-type="genus">Gasteruption</tp:taxon-name-part> <tp:taxon-name-part taxon-name-part-type="species">oshimense</tp:taxon-name-part></tp:taxon-name></italic> Watanabe. The different shape of the head was noticed before, but also the hind tibia and hind basitarsus are slimmer and the sculpture of the mesoscutum is less developed. Most likely it concerns a separate species and because a valid name is available, this name (correctly spelled as <italic><tp:taxon-name><tp:taxon-name-part taxon-name-part-type="genus">Gasteruption</tp:taxon-name-part> <tp:taxon-name-part taxon-name-part-type="species">oshimense</tp:taxon-name-part></tp:taxon-name></italic>) is used here. Especially the size of the males is very variable, e.g. length of body is 5.3–8.7 mm in the series from Langoa collected at the same spot and within one hour.</p><fig id="F124" position="float" orientation="portrait"><label>Figure 58.</label><caption><p>
          <italic><tp:taxon-name><tp:taxon-name-part taxon-name-part-type="genus">Gasteruption</tp:taxon-name-part> <tp:taxon-name-part taxon-name-part-type="species">oshimense</tp:taxon-name-part></tp:taxon-name></italic> Watanabe, female, lectotype, habitus lateral (ovipositor sheath missing).</p></caption><graphic xmlns:xlink="http://www.w3.org/1999/xlink" xlink:href="zookeys-612-051-g124.jpg" position="float" orientation="portrait" xlink:type="simple" id="oo_100120.jpg"/></fig><fig id="F125" position="float" orientation="portrait"><label>Figures 59–67.</label><caption><p>
          <italic><tp:taxon-name><tp:taxon-name-part taxon-name-part-type="genus">Gasteruption</tp:taxon-name-part> <tp:taxon-name-part taxon-name-part-type="species">oshimense</tp:taxon-name-part></tp:taxon-name></italic> Watanabe, female, lectotype. <bold>59</bold> head lateral <bold>60</bold> mesosoma lateral <bold>61</bold> mesonotum dorsal <bold>62</bold> hind leg <bold>63</bold> head anterior <bold>64</bold> head dorsal <bold>65</bold> occipital carina dorsal <bold>66</bold> fore wing <bold>67</bold> apex of ovipositor sheath.</p></caption><graphic xmlns:xlink="http://www.w3.org/1999/xlink" xlink:href="zookeys-612-051-g125.jpg" position="float" orientation="portrait" xlink:type="simple" id="oo_100121.jpg"/></fig><!--PageBreak--><!--PageBreak--></tp:treatment-sec><ref-list><ref id="B29"><mixed-citation xmlns:xlink="http://www.w3.org/1999/xlink" xlink:type="simple">
          <person-group><name name-style="western"><surname>Zhao</surname><given-names>K-x</given-names></name><name name-style="western"><surname>Achterberg</surname><given-names>C van</given-names></name><name name-style="western"><surname>Xu</surname><given-names>Z-f</given-names></name></person-group> (<year>2012</year>) <article-title>A revision of the Chinese <tp:taxon-name><tp:taxon-name-part taxon-name-part-type="family">Gasteruptiidae</tp:taxon-name-part></tp:taxon-name> (<tp:taxon-name><tp:taxon-name-part taxon-name-part-type="order">Hymenoptera</tp:taxon-name-part></tp:taxon-name>, <tp:taxon-name><tp:taxon-name-part taxon-name-part-type="superfamily">Evanioidea</tp:taxon-name-part></tp:taxon-name>).</article-title> <source>ZooKeys</source> <volume>237</volume>: <fpage>1</fpage>–<lpage>123</lpage>. doi: <ext-link xlink:type="simple" ext-link-type="doi" xlink:href="10.3897/zookeys.237.3956">10.3897/zookeys.237.3956</ext-link></mixed-citation></ref></ref-list></tp:taxon-treatment>
