# Supplementary material for: Four new species of Gasteruption Latreille from NW China, with an illustrated key to the species from Palaearctic China (Hymenoptera, Gasteruptiidae)
Source: Zookeys. 2016 Aug 23;(612):51–112. doi: 10.3897/zookeys.612.9751 (PMC5027665; doi:10.3897/zookeys.612.9751)
Supplement: XML Treatment for Gasteruption pannuceum [file zookeys.612.9751-treatment8.xml]

<!DOCTYPE tp:taxon-treatment
  PUBLIC "-//TaxonX//DTD Taxonomic Treatment Publishing DTD v0 20100105//EN" "tax-treatment-NSO.dtd">
<tp:taxon-treatment xmlns:tp="http://www.plazi.org/taxpub"><tp:treatment-meta><kwd-group><label>Taxon classification</label><kwd><named-content content-type="kingdom">Animalia</named-content></kwd><kwd><named-content content-type="order">Hymenoptera</named-content></kwd><kwd><named-content content-type="family">Gasteruptiidae</named-content></kwd></kwd-group><mixed-citation publication-type="journal"><person-group><name><surname>Tan</surname><given-names>Jiang-Li</given-names></name><name><surname>van Achterberg</surname><given-names>Cornelis</given-names></name><name><surname>Tan</surname><given-names>Qing-Qing</given-names></name><name><surname>Chen</surname><given-names>Xue-Xin</given-names></name></person-group><article-title>Four new species of <italic><tp:taxon-name><tp:taxon-name-part taxon-name-part-type="genus">Gasteruption</tp:taxon-name-part></tp:taxon-name></italic> Latreille from NW China, with an illustrated key to the species from Palaearctic China (<tp:taxon-name><tp:taxon-name-part taxon-name-part-type="order">Hymenoptera</tp:taxon-name-part></tp:taxon-name>, <tp:taxon-name><tp:taxon-name-part taxon-name-part-type="family">Gasteruptiidae</tp:taxon-name-part></tp:taxon-name>)</article-title><source>Zookeys</source><day>23</day><month>8</month><year>2016</year><volume>2016</volume><issue>612</issue><fpage>51</fpage><lpage>112</lpage><pub-id pub-id-type="doi">10.3897/zookeys.612.9751</pub-id></mixed-citation></tp:treatment-meta><tp:nomenclature><tp:taxon-name>
            <tp:taxon-name-part taxon-name-part-type="genus">Gasteruption</tp:taxon-name-part>
            <tp:taxon-name-part taxon-name-part-type="species">pannuceum</tp:taxon-name-part>
            <object-id xmlns:xlink="http://www.w3.org/1999/xlink" content-type="zoobank" xlink:type="simple">http://zoobank.org/2E182575-5709-470C-81D6-435C2AE0C469</object-id>
          </tp:taxon-name><tp:taxon-authority>Tan &amp; van Achterberg</tp:taxon-authority><tp:taxon-status xmlns:xlink="http://www.w3.org/1999/xlink" xlink:type="simple">sp. n.</tp:taxon-status><xref ref-type="fig" rid="F126">Figs 68</xref><xref ref-type="fig" rid="F127">, 69–77</xref></tp:nomenclature><tp:treatment-sec sec-type="type material" id="SECID0ELZCI"><title>Type material.</title><p>Holotype ♀ (<abbrev xmlns:xlink="http://www.w3.org/1999/xlink" content-type="institution" xlink:title="College of Life Sciences, Northwest University, Xi’an" id="ABBRID0ERZCI" xlink:type="simple">NWUX</abbrev>), China: Shaanxi, Qinling Mts., Baolongyu, <named-content xmlns:xlink="http://www.w3.org/1999/xlink" content-type="dwc:verbatimCoordinates" xlink:type="simple"><named-content content-type="geo-json" specific-use="{&#34;type&#34;:&#34;Point&#34;,&#34;coordinates&#34;:[108.150000,34.050000]}" id="NCID0EZZCI" xlink:type="simple">N34°03' E108°09'</named-content></named-content>, c 700 m, 10.vi.2015, 24.v.2015, Jiangli Tan.</p></tp:treatment-sec><tp:treatment-sec sec-type="diagnosis" id="SECID0E5ZCI"><title>Comparative diagnosis.</title><p>Runs in <xref ref-type="bibr" rid="B29">Zhao et al. (2012)</xref> either to <italic><tp:taxon-name><tp:taxon-name-part taxon-name-part-type="genus">Gasteruption</tp:taxon-name-part> <tp:taxon-name-part taxon-name-part-type="species">varipes</tp:taxon-name-part></tp:taxon-name></italic> (Westwood, 1851) (if the pale apical part of the ovipositor sheath is considered to be minor) or to <italic><tp:taxon-name><tp:taxon-name-part taxon-name-part-type="genus">Gasteruption</tp:taxon-name-part> <tp:taxon-name-part taxon-name-part-type="species">sinarum</tp:taxon-name-part></tp:taxon-name></italic> Kieffer, 1911 (if the pale part is considered to be intermediate; Fig. <xref ref-type="fig" rid="F127">77</xref>). The new species differs from <italic><tp:taxon-name><tp:taxon-name-part taxon-name-part-type="genus">Gasteruption</tp:taxon-name-part> <tp:taxon-name-part taxon-name-part-type="species">varipes</tp:taxon-name-part></tp:taxon-name></italic> by having the mesopleuron black and finely sculptured (orange brown and coarsely vermiculate-reticulate (rarely only weakly so)), the mesoscutum slender and finely rugulose (robust and coarsely rugose), the propodeum mainly coriaceous (coarsely vermiculate-rugose), a shorter ovipositor sheath (3 times hind tibia vs 5 times) and the mandible brownish yellow (blackish). The new species differs from <italic><tp:taxon-name><tp:taxon-name-part taxon-name-part-type="genus">Gasteruption</tp:taxon-name-part> <tp:taxon-name-part taxon-name-part-type="species">sinarum</tp:taxon-name-part></tp:taxon-name></italic> by having a shorter ovipositor sheath (3.2 times hind tibia vs 4.8–6.0 times in <italic><tp:taxon-name><tp:taxon-name-part taxon-name-part-type="genus">Gasteruption</tp:taxon-name-part> <tp:taxon-name-part taxon-name-part-type="species">sinarum</tp:taxon-name-part></tp:taxon-name></italic>), the mesoscutum without coarse punctures (present), the vertex shiny and largely smooth (with satin sheen and punctulate in <italic><tp:taxon-name><tp:taxon-name-part taxon-name-part-type="genus">Gasteruption</tp:taxon-name-part> <tp:taxon-name-part taxon-name-part-type="species">sinarum</tp:taxon-name-part></tp:taxon-name></italic>) and the vertex distinctly convex (less so in <italic><tp:taxon-name><tp:taxon-name-part taxon-name-part-type="genus">Gasteruption</tp:taxon-name-part> <tp:taxon-name-part taxon-name-part-type="species">sinarum</tp:taxon-name-part></tp:taxon-name></italic>). It shares with <italic><tp:taxon-name><tp:taxon-name-part taxon-name-part-type="genus">Gasteruption</tp:taxon-name-part> <tp:taxon-name-part taxon-name-part-type="species">parvicollarium</tp:taxon-name-part></tp:taxon-name></italic> Enderlein, 1913, the convex vertex, but the new species has a longer ovipositor sheath (3.1 times hind tibia vs 1.2–1.7 times in <italic><tp:taxon-name><tp:taxon-name-part taxon-name-part-type="genus">Gasteruption</tp:taxon-name-part> <tp:taxon-name-part taxon-name-part-type="species">parvicollarium</tp:taxon-name-part></tp:taxon-name></italic>), the mesoscutum transversely wrinkled (mainly coriaceous) and eyes more conspicuously setose.</p></tp:treatment-sec><tp:treatment-sec sec-type="description" id="SECID0EG4CI"><title>Description.</title><p>Holotype, female, length of body 10.0 mm, of fore wing 6.2 mm.</p><p>
            <italic>Head</italic>. Vertex and frons shiny and very finely punctulate, nearly smooth (Fig. <xref ref-type="fig" rid="F127">75</xref>), distinctly convex (Fig. <xref ref-type="fig" rid="F127">69</xref>) and without a depression medio-posteriorly; head trapezoid and directly narrowed behind eyes in dorsal view (Fig. <xref ref-type="fig" rid="F127">75</xref>); temple 0.7 times as long as eye in dorsal view; fourth antennal segment 1.1 times as long as third segment and 0.6 times as long as second and third segments combined, fifth antennal segment 1.2 times as long as third segment, third antennal segment 1.4 times as long as second segment; occipital carina narrow and non-lamelliform medio-dorsally (Figs <xref ref-type="fig" rid="F127">69</xref>, <xref ref-type="fig" rid="F127">75</xref>); OOL 1.5 times as long as diameter of posterior ocellus; face 3.5 times wider than high, twice wider than eye in anterior view (Fig. <xref ref-type="fig" rid="F127">74</xref>); minimum width of malar space 0.2 times as long as second antennal segment (Fig. <xref ref-type="fig" rid="F127">69</xref>); clypeus rather flat, slightly depressed ventrally and shallowly emarginate medio-ventrally; eye densely setose (Fig. <xref ref-type="fig" rid="F127">74</xref>).</p><fig id="F126" position="float" orientation="portrait"><label>Figure 68.</label><caption><p>
          <italic><tp:taxon-name><tp:taxon-name-part taxon-name-part-type="genus">Gasteruption</tp:taxon-name-part> <tp:taxon-name-part taxon-name-part-type="species">pannuceum</tp:taxon-name-part></tp:taxon-name></italic> Tan &amp; van Achterberg, sp. n., female, holotype, habitus lateral.</p></caption><graphic xmlns:xlink="http://www.w3.org/1999/xlink" xlink:href="zookeys-612-051-g126.jpg" position="float" orientation="portrait" xlink:type="simple" id="oo_100122.jpg"/></fig><fig id="F127" position="float" orientation="portrait"><label>Figures 69–77.</label><caption><p>
          <italic><tp:taxon-name><tp:taxon-name-part taxon-name-part-type="genus">Gasteruption</tp:taxon-name-part> <tp:taxon-name-part taxon-name-part-type="species">pannuceum</tp:taxon-name-part></tp:taxon-name></italic> Tan &amp; van Achterberg, sp. n., female, holotype. <bold>69</bold> head lateral <bold>70</bold> mesosoma lateral <bold>71</bold> mesonotum dorsal <bold>72</bold> fore wing <bold>73</bold> hypopygium ventral <bold>74</bold> head anterior <bold>75</bold> head dorsal <bold>76</bold> hind leg <bold>77</bold> apex of ovipositor sheath.</p></caption><graphic xmlns:xlink="http://www.w3.org/1999/xlink" xlink:href="zookeys-612-051-g127.jpg" position="float" orientation="portrait" xlink:type="simple" id="oo_100123.jpg"/></fig><p>
            <italic>Mesosoma</italic>. Length of mesosoma 2.1 times its height; propleuron rather robust and 0.9 times as long as mesoscutum in front of tegulae; pronotal side mainly coriaceous, but ventral half (except anteriorly) largely rugose and grooves crenulate and sparsely setose, with small blunt tooth antero-ventrally (Figs <xref ref-type="fig" rid="F127">70</xref>, <xref ref-type="fig" rid="F127">71</xref>); antesternal carina narrow and non-lamelliform; mesopleuron coriaceous and medially moderately rugose; mesosternal sulcus wide and crenulate; mesoscutum and scutellum with satin sheen, finely punctate-coriaceous, but middle lobe mainly transversely rugulose and medio-posteriorly broadly rugose (Fig. <xref ref-type="fig" rid="F127">71</xref>); propodeum mainly coriaceous but rugose anteriorly.</p><p>
            <italic>Wings</italic>. First discal cell parallel-sided and with outer posterior corner rounded, and with vein 3-CU1 near its apical third.</p><p>
            <italic>Legs</italic>. Hind coxa very finely coriaceous; length of hind femur, tibia and basitarsus 4.8, 5.1 and 5.1 times their width, respectively; middle tarsus 1.2 times as long as middle tibia; middle femur subparallel-sided and slightly slimmer than fore femur; hind tibia weakly inflated (Fig. <xref ref-type="fig" rid="F127">76</xref>).</p><p>
            <italic>Metasoma</italic>. Ovipositor sheath 8.5 mm, 0.8 times longer than body, 1.1 times as long as metasoma and 3.2 times as long as hind tibia, ivory apical part of sheath 0.3 times as long as hind basitarsus; apical 0.3 of hypopygium incised (Fig. <xref ref-type="fig" rid="F127">73</xref>).</p><p>
            <italic>Colour</italic>. Black; mandible brownish yellow and basally slightly darkened; apical antennal segment, apex of ovipositor sheath, fore and middle tibiae basally and hind tibia ventro-basally ivory or pale brown; penultimate antennal segment brown; tegulae, pterostigma, remainder of legs and antenna, hind tibial spurs and remainder of legs mainly dark brown or blackish; wing membrane subhyaline.</p><p>
            <italic>Male</italic>. Unknown.</p></tp:treatment-sec><tp:treatment-sec sec-type="distribution" id="SECID0E2BDI"><title>Distribution.</title><p>China (Shaanxi).</p></tp:treatment-sec><tp:treatment-sec sec-type="biology" id="SECID0EACDI"><title>Biology.</title><p>Unknown.</p></tp:treatment-sec><tp:treatment-sec sec-type="etymology" id="SECID0EFCDI"><title>Etymology.</title><p>Named after the rugulose (“wrinkled”) sculpture of the middle lobe of the mesoscutum: “pannuceus” is Latin for “wrinkled”.</p><!--PageBreak--><!--PageBreak--></tp:treatment-sec><ref-list><ref id="B29"><mixed-citation xmlns:xlink="http://www.w3.org/1999/xlink" xlink:type="simple">
          <person-group><name name-style="western"><surname>Zhao</surname><given-names>K-x</given-names></name><name name-style="western"><surname>Achterberg</surname><given-names>C van</given-names></name><name name-style="western"><surname>Xu</surname><given-names>Z-f</given-names></name></person-group> (<year>2012</year>) <article-title>A revision of the Chinese <tp:taxon-name><tp:taxon-name-part taxon-name-part-type="family">Gasteruptiidae</tp:taxon-name-part></tp:taxon-name> (<tp:taxon-name><tp:taxon-name-part taxon-name-part-type="order">Hymenoptera</tp:taxon-name-part></tp:taxon-name>, <tp:taxon-name><tp:taxon-name-part taxon-name-part-type="superfamily">Evanioidea</tp:taxon-name-part></tp:taxon-name>).</article-title> <source>ZooKeys</source> <volume>237</volume>: <fpage>1</fpage>–<lpage>123</lpage>. doi: <ext-link xlink:type="simple" ext-link-type="doi" xlink:href="10.3897/zookeys.237.3956">10.3897/zookeys.237.3956</ext-link></mixed-citation></ref></ref-list></tp:taxon-treatment>
