# Supplementary material for: Four new species of Gasteruption Latreille from NW China, with an illustrated key to the species from Palaearctic China (Hymenoptera, Gasteruptiidae)
Source: Zookeys. 2016 Aug 23;(612):51–112. doi: 10.3897/zookeys.612.9751 (PMC5027665; doi:10.3897/zookeys.612.9751)
Supplement: XML Treatment for Gasteruption sinepunctatum [file zookeys.612.9751-treatment10.xml]

<!DOCTYPE tp:taxon-treatment
  PUBLIC "-//TaxonX//DTD Taxonomic Treatment Publishing DTD v0 20100105//EN" "tax-treatment-NSO.dtd">
<tp:taxon-treatment xmlns:tp="http://www.plazi.org/taxpub"><tp:treatment-meta><kwd-group><label>Taxon classification</label><kwd><named-content content-type="kingdom">Animalia</named-content></kwd><kwd><named-content content-type="order">Hymenoptera</named-content></kwd><kwd><named-content content-type="family">Gasteruptiidae</named-content></kwd></kwd-group><mixed-citation publication-type="journal"><person-group><name><surname>Tan</surname><given-names>Jiang-Li</given-names></name><name><surname>van Achterberg</surname><given-names>Cornelis</given-names></name><name><surname>Tan</surname><given-names>Qing-Qing</given-names></name><name><surname>Chen</surname><given-names>Xue-Xin</given-names></name></person-group><article-title>Four new species of <italic><tp:taxon-name><tp:taxon-name-part taxon-name-part-type="genus">Gasteruption</tp:taxon-name-part></tp:taxon-name></italic> Latreille from NW China, with an illustrated key to the species from Palaearctic China (<tp:taxon-name><tp:taxon-name-part taxon-name-part-type="order">Hymenoptera</tp:taxon-name-part></tp:taxon-name>, <tp:taxon-name><tp:taxon-name-part taxon-name-part-type="family">Gasteruptiidae</tp:taxon-name-part></tp:taxon-name>)</article-title><source>Zookeys</source><day>23</day><month>8</month><year>2016</year><volume>2016</volume><issue>612</issue><fpage>51</fpage><lpage>112</lpage><pub-id pub-id-type="doi">10.3897/zookeys.612.9751</pub-id></mixed-citation></tp:treatment-meta><tp:nomenclature><tp:taxon-name>
            <tp:taxon-name-part taxon-name-part-type="genus">Gasteruption</tp:taxon-name-part>
            <tp:taxon-name-part taxon-name-part-type="species">sinepunctatum</tp:taxon-name-part>
          </tp:taxon-name><tp:taxon-authority>Zhao, van Achterberg &amp; Xu, 2012</tp:taxon-authority><xref ref-type="fig" rid="F131">Figs 95</xref><xref ref-type="fig" rid="F132">, 96–104</xref><tp:nomenclature-citation-list><tp:nomenclature-citation><tp:taxon-name>
                <tp:taxon-name-part taxon-name-part-type="genus">Gasteruption</tp:taxon-name-part> <tp:taxon-name-part taxon-name-part-type="species">sinepunctatum</tp:taxon-name-part></tp:taxon-name><comment>Zhao, van Achterberg &amp; Xu, 2012: 85.</comment></tp:nomenclature-citation></tp:nomenclature-citation-list></tp:nomenclature><tp:treatment-sec sec-type="material" id="SECID0EHQDI"><title>Material.</title><p>1♀ (<abbrev xmlns:xlink="http://www.w3.org/1999/xlink" content-type="institution" xlink:title="College of Life Sciences, Northwest University, Xi’an" id="ABBRID0ENQDI" xlink:type="simple">NWUX</abbrev>), China: Shaanxi, Hanzhong, Liuba, Zibai Mt. Nature Reserve, <named-content xmlns:xlink="http://www.w3.org/1999/xlink" content-type="dwc:verbatimCoordinates" xlink:type="simple"><named-content content-type="geo-json" specific-use="{&#34;type&#34;:&#34;Point&#34;,&#34;coordinates&#34;:[106.780000,33.660000]}" id="NCID0EVQDI" xlink:type="simple">N33.66° E106.78°</named-content></named-content>, 5.ix.2015, c 1627 m, Jiangli Tan.</p></tp:treatment-sec><tp:treatment-sec sec-type="notes" id="SECID0E1QDI"><title>Note.</title><p>Known in China from Jilin, Zhejiang, Taiwan and Tibet; new for Shaanxi.</p><fig id="F131" position="float" orientation="portrait"><label>Figure 95.</label><caption><p>
          <italic><tp:taxon-name><tp:taxon-name-part taxon-name-part-type="genus">Gasteruption</tp:taxon-name-part> <tp:taxon-name-part taxon-name-part-type="species">sinepunctatum</tp:taxon-name-part></tp:taxon-name></italic> Zhao, van Achterberg &amp; Xu, female, Shaanxi, habitus lateral.</p></caption><graphic xmlns:xlink="http://www.w3.org/1999/xlink" xlink:href="zookeys-612-051-g131.jpg" position="float" orientation="portrait" xlink:type="simple" id="oo_100127.jpg"/></fig><fig id="F132" position="float" orientation="portrait"><label>Figures 96–104.</label><caption><p>
          <italic><tp:taxon-name><tp:taxon-name-part taxon-name-part-type="genus">Gasteruption</tp:taxon-name-part> <tp:taxon-name-part taxon-name-part-type="species">sinepunctatum</tp:taxon-name-part></tp:taxon-name></italic> Zhao, van Achterberg &amp; Xu, female, Shaanxi. <bold>96</bold> head lateral <bold>97</bold> mesosoma lateral <bold>98</bold> mesonotum dorsal <bold>99</bold> fore wing <bold>100</bold> hypopygium ventral <bold>101</bold> head anterior <bold>102</bold> head dorsal <bold>103</bold> hind leg <bold>104</bold> apex of ovipositor sheath.</p></caption><graphic xmlns:xlink="http://www.w3.org/1999/xlink" xlink:href="zookeys-612-051-g132.jpg" position="float" orientation="portrait" xlink:type="simple" id="oo_100128.jpg"/></fig><!--PageBreak--><!--PageBreak--></tp:treatment-sec></tp:taxon-treatment>
